# Supplementary material for: A comprehensive protein interaction map and druggability investigation prioritized dengue virus NS1 protein as promising therapeutic candidate
Source: PLoS One. 2023 Jul 27;18(7):e0287905. doi: 10.1371/journal.pone.0287905 (PMC10374080; doi:10.1371/journal.pone.0287905)
Supplement: S1 Table — (XLSX) [file pone.0287905.s001.xlsx]

## Sheet: Sheet1
Protein-protein interactions identified in this study
Viral proteins	Human proteins
NS3	A2M
NS3	ALDOB
NS3	AP2A2
NS3	APEH
NS3	APOH
NS3	ATIC
NS3	AZGP1
NS3	CFB
NS3	CYP2C8
NS3	EIF6
NS3	FBLN2
NS3	FGB
NS3	GAPDH
NS3	GBAS
NS3	GUK1
NS3	HPR
NS3	MRPL24
NS3	MT2A
NS3	MT-CO2
NS3	NFYC
NS3	NIT2
NS3	PHB
NS3	SCRN2
NS3	SERPINA3
NS3	SERPINC1
NS3	SIGIRR
NS3	TF
NS3	TUFM
E	HSP90AB1
NS1	HSP90AB1
NS2B	HSP90AB1
NS3	HSP90AB1
NS4B	HSP90AB1
NS5	HSP90AB1
NS1	NS4B
NS1	STT3A
NS1	DDOST
NS1	COPG1
NS1	RPS15A
NS1	SPCS2
NS1	SNRPB
NS1	XPO1
NS1	NUP93
NS1	RPN1
NS1	RPS25
NS1	RPS2
NS1	COPB2
NS1	NSF
NS1	GBF1
NS1	DDX39B
NS1	COPA
NS1	SEC61A1
NS1	KPNB1
NS1	RPN2
NS1	RPL23
NS1	CCT2
NS1	SCFD1
NS1	CCT5
NS1	CCT3
NS1	CCT4
NS1	RPS16
NS1	NUP205
NS1	CSE1L
NS1	GNB2L1
NS1	COMMD2
NS1	CNOT1
NS1	CAD
NS1	TCP1
NS1	NTPCR
NS1	CCT6A
NS1	SFXN4
NS1	EDC4
NS1	PRKRA
NS1	AFG3L2
NS1	FAF2
NS1	NS1
NS1	TMEM41B
NS1	EWSR1
NS1	HM13
NS1	EMC1
NS1	PCNA
NS1	STT3B
NS1	HLA-B
NS1	SURF4
NS1	LBR
NS1	SEL1L
NS1	PDS5A
NS1	NUP210
NS1	ARF1
NS1	MTFP1
NS1	POR
NS1	SEC63
NS1	SEC22B
NS1	STIM1
NS1	SPTLC1
NS1	FIGNL1
NS1	TIMM17B
NS1	HNRNPF
NS1	NUBP2
NS1	GCN1L1
NS1	FASN
NS1	CAND1
NS1	SFXN1
NS1	SH3GLB2
NS1	FIS1
NS1	ILVBL
NS1	COX15
NS1	MAN1B1
NS1	FANCI
NS1	SFI1
NS1	PABPC1
NS1	ARF4
NS1	MTMR14
NS1	AMFR
NS1	ETFA
NS1	CHP1
NS1	CDK1
NS1	HSD17B12
NS1	TECR
NS1	DHX9
NS1	TNPO1
NS1	CDIPT
NS1	VDAC2
NS1	TTC37
NS1	RUVBL1
NS1	XPO5
NS1	DCAKD
NS1	TMCO1
NS1	QSOX2
NS1	TARDBP
NS1	SSR3
NS1	MTHFD1
NS1	DHCR7
NS1	ECM29
NS1	AUP1
NS1	PDHB
NS1	LPCAT1
NS1	PFKL
NS1	FAM134C
NS1	IMMT
NS1	TMEM33
NS1	ACAD9
NS1	BAG6
NS1	OXA1L
NS1	ESYT2
NS1	GCDH
NS1	KPNA2
NS1	HAX1
NS1	USP9X
NS1	PRPSAP1
NS1	NDUFS3
NS1	ARL1
NS1	CCDC47
NS1	MSH6
NS1	STK11IP
NS1	ALDH3A2
NS1	SH3GLB1
NS1	RHOT2
NS1	SRPRB
NS1	MAGED2
NS1	VDAC1
NS1	XPOT
NS1	DECR1
NS1	CLPTM1
NS1	PTPLAD1
NS1	EEF1G
NS1	ALG1
NS1	CLN6
NS1	YME1L1
NS1	HSD17B10
NS1	UBAP2L
NS1	ATXN10
NS1	MARS
NS1	DNAAF5
NS1	SURF1
NS1	TFRC
NS1	RNGTT
NS1	RHOT1
NS1	NPM1
NS1	TBR1
NS1	FKBP8
NS1	UNC45A
NS1	TMEM165
NS1	AGPAT5
NS1	BSG
NS1	ESYT1
NS1	RARS2
NS1	UQCRC2
NS1	SPNS1
NS1	JAK1
NS1	FAR1
NS1	NDUFS8
NS1	PGRMC2
NS1	PRKDC
NS1	OTUD4
NS1	PHGDH
NS1	PPM1G
NS1	PARL
NS1	RPS27L
NS1	CAPZA1
NS1	TOMM22
NS1	ICMT
NS1	DHRS7B
NS1	CYC1
NS1	DERL1
NS1	TMPO
NS1	DNAJA2
NS1	HSD17B11
NS1	SSR1
NS1	ABCC1
NS1	YWHAG
NS1	MPDU1
NS1	NDUFA5
NS1	PTPMT1
NS1	DPM1
NS1	IPO7
NS1	FAM210A
NS1	SSR4
NS1	MFN1
NS1	CANX
NS1	UGGT1
NS1	RCN1
NS1	DICER1
NS1	FARSA
NS1	PCBP2
NS1	ACTRT1
NS1	EMD
NS1	UBR5
NS1	SCAMP3
NS1	ATG9A
NS1	MTCH2
NS1	PHB
NS1	BZW2
NS1	HADHA
NS1	NPEPPSL1
NS1	BZW1
NS1	MSH2
NS1	NCSTN
NS1	EPRS
NS1	HLA-A
NS1	HUWE1
NS1	PGRMC1
NS1	EI24
NS1	ATAD3A
NS1	CPT1A
NS1	NCLN
NS1	MLH1
NS1	AIFM1
NS1	MLEC
NS1	NOMO1
NS1	PHB2
NS1	AGK
NS1	EIF2AK2
NS1	MCM3
NS1	TIMM50
Capsid	GOLGB1
Capsid	MTF1
Capsid	OS9
E	AP3B1
E	CD3E
E	CORO1A
E	DERL2
E	IMPDH2
E	NAP1L1
E	RPL24
E	RPL6
E	ZNF394
E	CD3G
E	CD209
E	RPSA
NS1	ANP32B
NS1	AP3B1
NS1	BIRC2
NS1	BOD1L
NS1	NAP1L1
NS1	OS9
NS1	RPS27
NS1	RRP12
NS1	S100A9
NS3	RPL24
NS5	ANP32B
NS5	CD3E
NS5	CORO1A
NS5	NFKBIA
NS5	RPS7
Capsid	ACY1
Capsid	ALDOB
Capsid	CLU
Capsid	HLAB
Capsid	MBP
Capsid	MFAP3L
Capsid	MPRIP
Capsid	MRIP
Capsid	PCP4L1
Capsid	SLC24A2
Capsid	TUBA1A
Capsid	DERL2
Capsid	FMR1
Capsid	IMPDH2
Capsid	PSMC1
Capsid	HBB
Capsid	APOE
Capsid	KPNA1
Capsid	H2A
Capsid	H2B
Capsid	H3
Capsid	H4
E	ARHGEF11
E	BAAT
E	CLIC2
E	F8
E	HPX
E	IPO13
E	NRGN
E	PLG
E	RNR2
E	RUFY3
E	SMU1
E	TMOD1
E	CD14
E	GTPBP4
E	DDX3X
E	BCL2
E	BCL2L1
E	CALR
E	CANX
E	HSPA5
E	STAT1
E	STAT3
E	TYK2
E	ZAP70
E	UBE2I
E	HSP70/HSPA4
E	HSP90AA1
E	HSPA4
E	IL10
NS1	C4B
NS1	STAT3
NS1	CALR
NS1	EIF4G2
NS1	FAM123B
NS1	FGB
NS1	LAMB1
NS1	MAP3K7IP2
NS1	PAIP1
NS1	PTBP1
NS1	SERPIND1
NS1	SPTBN2
NS1	SRFBP1
NS1	TCF7L2
NS1	WWC1
NS2A	DDX3X
NS2A	SCLT1
NS2A	KIF1B
NS2A	AKAP1
NS2A	AKR7A3
NS2A	APOA1
NS2A	APOB
NS2A	BMS1
NS2A	C4A
NS2A	CCDC66
NS2A	CCDC88C
NS2A	CNOT1
NS2A	COPS2
NS2A	CTNNB1
NS2A	DCTN1
NS2A	DDX5
NS2A	DST
NS2A	FAM123B
NS2A	FGA
NS2A	GOLSYN
NS2A	MYH14
NS2A	PSMD1
NS2A	SEC31A
NS2A	SFRS11
NS2A	SPG7
NS2A	SYNE2
NS2A	TNFRSF10B
NS2B	HBA1
NS2B	AGGF1
NS2B	COL12A1
NS2B	DDX5
NS2B	DST
NS2B	FAM123B
NS2B	FN1
NS2B	FYB
NS2B	KNG1
NS2B	KPNA3
NS2B	MAP3K7IP2
NS2B	NID1
NS2B	NUP50
NS2B	PAIP1
NS2B	PECI
NS2B	PIAS1
NS2B	SERPIND1
NS2B	UBE2I
NS2B	UBXD4
NS2B	WWC1
NS2B	ZNF688
NS3	HBA1
NS3	RPL6
NS3	TMF1
NS3	BOD1L
NS3	MYCBP2
NS3	TRIP11
NS3	SERPIND1
NS3	ENOX2
NS3	HSP90AB1
NS3	ZBTB8OS
NS3	TRAF4
NS3	APAF1
NS3	RAD51
NS3	TK1
NS3	DDX5
NS3	AKAP8L
NS3	ANKRD50
NS3	DCTN2
NS3	EMILIN1
NS3	KIF1B
NS3	KTN1
NS3	LOC642846
NS3	LOC728047
NS3	PCM1
NS3	PDCD6IP
NS3	PRDX6
NS3	PTBP1
NS3	RAI14
NS3	SRFBP1
NS3	TCF7L2
NS3	UACA
NS3	GBF1
NS3	ACTA2
NS3	ACTB
NS3	ACTG1
NS3	ACTG2
NS3	AMBP
NS3	APBB1IP
NS3	AXIN1
NS3	BCL2L14
NS3	C8orf77
NS3	C9orf117
NS3	CAMK2B
NS3	CAMTA2
NS3	CASP8
NS3	CEP250
NS3	CEP63
NS3	DNAJC14
NS3	DYX1C1
NS3	EIF5A
NS3	FAM184A
NS3	FHL2
NS3	GGA1
NS3	ILF3
NS3	KIF3B
NS3	KRT19
NS3	NECAB2
NS3	NME3
NS3	OPTN
NS3	PABPC1
NS3	PHLDB3
NS3	PLS3
NS3	PRKRA
NS3	PRMT5
NS3	PSMD13
NS3	RPS20
NS3	SCMH1
NS3	TNIP1
NS3	TOX4
NS3	TRAFD1
NS3	TSG101
NS3	AZI2
NS4A	HBA1
NS4A	PTBP1
NS4A	C14orf94
NS4A	CALCOCO2
NS4A	CNOT1
NS4A	FN1
NS4A	TAX1BP1
NS4A	SOCS1
NS4B	HBA1
NS4B	DDX3X
NS4B	KRT8
NS4B	UBE2I
NS4B	PGK1
NS4B	STAT1
NS5	STAT2
NS5	EAF1
NS5	EAF2
NS5	EEF1B2
NS5	ERC1
NS5	HSP90AB1
NS5	KPNB1
NS5	TRIM2
NS5	TRIP11
NS5	VPS11
NS5	XPA
NS5	AKAP9
NS5	ANKRD50
NS5	APOB
NS5	CGNL1
NS5	COPS2
NS5	DCUN1D4
NS5	DDX3X
NS5	DDX5
NS5	EID1
NS5	GOLGA2
NS5	TTC1
NS5	SIAH2
NS5	XPO1
NS5	MATR3
NS5	UBR4
NS5	ALDH3A2
NS5	CALR
NS5	CAT
NS5	CCDC88C
NS5	CEP135
NS5	COBLL1
NS5	CROP
NS5	CUL7
NS5	DST
NS5	FGA
NS5	HOOK1
NS5	LOC642846
NS5	LOC643696
NS5	LOC728047
NS5	NUMA1
NS5	PCNT
NS5	PIAS1
NS5	RNASET2
NS5	SDCCAG8
NS5	SFRS11
NS5	SPTAN1
NS5	SPTBN2
NS5	SYNE1
NS5	TP53BP2
NS5	TRIM62
NS5	VPS37A
NS5	GBF1
NS5	ARHGAP25
NS5	ARID2
NS5	ARNTL
NS5	ATN1
NS5	BICD1
NS5	C14orf118
NS5	C19orf21
NS5	CAMTA2
NS5	CCDC14
NS5	CCDC99
NS5	CCNL2
NS5	CDH11
NS5	CEP250
NS5	CHD3
NS5	CLIP1
NS5	DNM2
NS5	DVL2
NS5	EBNA1BP2
NS5	EMILIN1
NS5	ENO1
NS5	EVI1
NS5	FAM184A
NS5	FAM92B
NS5	GOPC
NS5	GRN
NS5	HECW1
NS5	HNRPF
NS5	HNRPH3
NS5	IFNAR2
NS5	ITIH3
NS5	JAG1
NS5	LAMB2
NS5	LRRC45
NS5	LTBP3
NS5	MDFI
NS5	MED4
NS5	MLPH
NS5	MRPL20
NS5	MYH9
NS5	NIPSNAP1
NS5	NKAPL
NS5	NOC2L
NS5	PDE4DIP
NS5	PHC2
NS5	PIAS3
NS5	PPIA
NS5	PPP1R3E
NS5	PPRC1
NS5	RASSF7
NS5	RNF12
NS5	RNF125
NS5	RNUXA
NS5	SCRIB
NS5	SMARCB1
NS5	SNRPA
NS5	TAF15
NS5	TMEFF2
NS5	TMEM57
NS5	TOM1L1
NS5	TRIM21
NS5	TXNDC9
NS5	TYK2
NS5	VIM
NS5	ZBTB17
NS5	ZCCHC17
NS5	ZNF135
NS5	KAT5
M	APOA2
M	CLIC2
M	CLU
M	HMGXB3
M	NF1
M	OXSR1
M	PEBP1
M	PLG
M	RNR2
M	TMEM167B
M	TOB1
M	TSPAN3
M	TUBA1A
M	ZNF365
M	BOD1L
M	FAM192A
M	HSPA5
M	LRRFIP1
M	RRP12
M	ZNF410
M	DDX24
M	FUNDC1
M	FUNDC2
Capsid	DENND1C
Capsid	DNTTIP2
NS5	CALCOCO2
NS5	HSPA5
Capsid	RPL5
NS3	SSB
NS5	SSB
Capsid	ZNF410
Capsid	HSPA5
E	HBB
E	LRRFIP1
E	RPS7
NS3	AP3B1
NS3	BIRC2
NS3	DENND1C
NS3	GTPBP4
NS3	NAP1L1
NS3	HSPA5
NS5	ANKRD12
NS5	AP3B1
NS5	BIRC2
NS5	BOD1L
NS5	CD3G
NS5	DENND1C
NS5	GTPBP4
NS5	IMPDH2
NS5	NAP1L1
NS5	RPL6
NS5	RPS27
NS5	S100A9
NS5	ZNF394
NS5	GOLGB1
Capsid	TMF1
NS5	HBA1
NS5	MTF1
NS5	NRBP1
NS5	OS9
NS5	ZNF410
NS5	DNTTIP2
Capsid	ANP32B
Capsid	CORO1A
Capsid	FAM192A
Capsid	RPL12
Capsid	WWP1
Capsid	ANKRD12
Capsid	AP3B1
Capsid	BIRC2
Capsid	BOD1L
Capsid	CD3G
Capsid	GTPBP4
Capsid	HBA1
Capsid	RPL6
Capsid	RPS7
Capsid	RRP12
Capsid	S100A9
Capsid	RPS27
Capsid	NAP1L1
NS3	CALCOCO2
NS3	CORO1A
NS3	DERL2
NS3	FMR1
NS3	IMPDH2
NS3	PSMC1
NS3	RPL12
NS3	RPL5
NS3	WWP1
NS3	ANP32B
NS3	DNTTIP2
NS3	GOLGB1
NS3	LOC100288418
NS3	MTF1
NS3	OS9
NS3	ZNF410
NS3	NRBP1
NS5	HBB
NS5	LRRFIP1
NS5	RPL5
NS5	RRP12
NS5	CYTIP
NS5	DERL2
NS5	FAM192A
NS5	FMR1
NS5	PSMC1
NS5	RILPL2
NS5	WWP1
NS5	RPL12
M	DYNLT1
Capsid	LRRFIP1
Capsid	ZNF394
E	FAM192A
E	RPL12
E	RPL5
E	RRP12
E	WWP1
NS3	FAM192A
NS3	RPS7
NS3	S100A9
NS3	ZNF394
NS3	LRRFIP1
NS3	RILPL2
NS3	NFKBIA
Capsid	RILPL2
E	ANP32B
E	CALCOCO2
E	DNTTIP2
E	FMR1
E	GOLGB1
E	HBA1
E	MTF1
E	NRBP1
E	OS9
E	PSMC1
E	ZNF410
NS3	RPS27
NS3	RRP12
NS3	HBB
Capsid	NCL
Capsid	HNRNPK
Capsid	CD3E
Capsid	PLIN3
Capsid	DAXX
NS1	C4BP
NS1	CLU
NS1	HNRNPC
NS2A	GC
NS3	EIF4G2
NS3	ENO1
NS3	FASN
NS3	PIK3CB
NS3	YWHAQ
NS4A	IFNAR1
NS4A	IFNAR2
NS4A	IFNB1
NS4A	JAK2
NS4A	TYK2
NS4B	IFNAR2
NS4B	IFNGR1
NS4B	JAK1
NS4B	JAK2
NS4B	TYK2
NS5	PRKG1
NS5	TJP1
NS5	IFNGR1
NS5	IFNGR2
Capsid	EXOC1
Capsid	CLDN1
Capsid	CCNT1
Capsid	CDK9
Capsid	MX1
Capsid	HLA-B
Capsid	AFTPH
Capsid	CSNK2A1
Capsid	GAB1
Capsid	UBE2I
Capsid	ZAP70
Capsid	CD38
Capsid	CUL3
Capsid	HRK
Capsid	IFI16
Capsid	LCK
Capsid	NLRP2
Capsid	PDCD5
Capsid	PLG
Capsid	PMAIP1
Capsid	PRKCE
Capsid	SIPA1
Capsid	TNF
Capsid	TNFRSF9
Capsid	TNFSF10
Capsid	TP73
Capsid	HIST2H2AC
Capsid	HIST2H2BE
Capsid	HIST2H3C
Capsid	HIST4H4
Capsid	CAMLG
Capsid	HMGB1
Capsid	KAT2B
Capsid	BOD1L1
E	M6PR
E	RAC1
E	SERPINE1
E	MTRNR2L1
E	ADRA1D
E	AFTPH
E	AP1M1
E	CSNK2A1
E	GAB1
E	IRF3
E	UBE3A
E	ACTB
E	APCS
E	ARF1
E	ARF4
E	GBF1
M	DYNLT1
M	ARF4
M	ARF5
M	CLDN1
NS1	ATP5B
NS1	HSPD1
NS1	PDIA3
NS1	PDIA6
NS1	VIM
NS1	PTB
NS1	PDIA2
NS1	CSNK2A1
NS1	GAB1
NS1	RELA
NS1	C1S
NS1	C4A
NS1	C4BPA
NS1	AMER1
NS1	TAB2
NS1	F2
NS1	AKT1
NS1	HMOX1
NS1	ACTG1
NS1	ADGRE2
NS1	ADH1B
NS1	AHSG
NS1	ALDH1L1
NS1	ALDH7A1
NS1	ALDOB
NS1	AMBP
NS1	APEH
NS1	APOA2
NS1	APOH
NS1	AZGP1
NS1	BCKDHA
NS1	BDH1
NS1	C1QA
NS1	CCS
NS1	CD14
NS1	CES1
NS1	COL18A1
NS1	CTSB
NS1	CUTA
NS1	ECHDC1
NS1	EEF1A1
NS1	ENTPD5
NS1	FAH
NS1	FH
NS1	GPX2
NS1	HP
NS1	HPN
NS1	HPX
NS1	LSR
NS1	MAOB
NS1	MPND
NS1	MT2A
NS1	MTERF4
NS1	PARP12
NS1	PCK2
NS1	PKD1
NS1	PLG
NS1	PSAP
NS1	RBP4
NS1	RELN
NS1	SAT1
NS1	SEPP1
NS1	SIVA1
NS1	SUGCT
NS1	TF
NS1	THNSL1
NS1	ANXA2
NS1	ARL6IP5
NS1	ARNT
NS1	CD59
NS1	CENPQ
NS1	COMMD1
NS1	EIF2A
NS1	MAD2L1
NS1	NUCKS1
NS1	PSMA8
NS1	RPL10
NS1	S100A6
NS1	SKA2
NS1	YIPF6
NS1	GSK3B
NS1	NFKB1
NS1	NOS2
NS1	ANKHD1
NS1	CFL1
NS1	CHEK1
NS1	DIRAS2
NS1	DYNC1H1
NS1	FAM132A
NS1	GAPDH
NS1	GPI
NS1	H3F3C
NS1	HIST1H2BA
NS1	HIST1H2BB
NS1	HIST1H4H
NS1	HSP90AB1
NS1	HSPA8
NS1	HSPB1
NS1	IGF2BP2
NS1	MRPS15
NS1	OXNAD1
NS1	PKM
NS1	PLEC
NS1	PRDX1
NS1	PSMC1
NS1	RPL11
NS1	RPL13
NS1	RPL14
NS1	RPL17
NS1	RPL18
NS1	RPL18A
NS1	RPL19
NS1	RPL21
NS1	RPL23A
NS1	RPL24
NS1	RPL26
NS1	RPL27A
NS1	RPL31
NS1	RPL36
NS1	RPL7
NS1	RPS13
NS1	RPS14
NS1	RPS15
NS1	RPS18
NS1	RPS23
NS1	RPS24
NS1	RPS3A
NS1	RPS4X
NS1	RPS5
NS1	RPS6
NS1	RPS8
NS1	SIK3
NS1	TTC21B
NS1	TUBA1A
NS1	TUBA4A
NS1	TUBB
NS1	TUBB2A
NS1	TUBB4B
NS1	TUBB6
NS1	TLR2
NS1	TLR6
NS1	TLR4
NS2A	AFTPH
NS2A	AP1M1
NS2A	CLK1
NS2A	COIL
NS2A	CSNK2A1
NS2A	DHX15
NS2A	KIF17
NS2A	NUMBL
NS2A	TAZ
NS2A	UBE2I
NS2A	AMER1
NS2A	DSCR3
NS2A	SRSF11
NS2A	SYBU
NS2A	DDX58
NS2A	IFIH1
NS2A	IKBKE
NS2A	MAVS
NS2A	TBK1
NS2B	AMER1
NS2B	ECI2
NS2B	TAB2
NS2B	UBXN2A
NS2B	IRF3
NS2B	TMEM173
NS2B	IKBKE
NS3	TIA1
NS3	TIAL1
NS3	PTB
NS3	CHML
NS3	CSNK2A1
NS3	EXOSC9
NS3	MBL2
NS3	PIAS2
NS3	UBE2I
NS3	LMNA
NS3	IRF3
NS3	TMEM173
NS3	RSAD2
NS3	IKBKE
NS3	CAV1
NS3	RAB18
NS3	ABCD3
NS3	AIFM1
NS3	ATAD3A
NS3	ATP2A2
NS3	CAD
NS3	CDK1
NS3	CSE1L
NS3	DHCR7
NS3	DNAAF5
NS3	DPM1
NS3	EEF1G
NS3	GCN1L1
NS3	HACD3
NS3	HSD17B12
NS3	HSPA1A
NS3	HSPA8
NS3	HSPB1
NS3	HSPD1
NS3	IPO4
NS3	MRPL12
NS3	PHGDH
NS3	PRKDC
NS3	RCN2
NS3	RPS27A
NS3	SEC61A1
NS3	SERPINH1
NS3	SFXN1
NS3	SLC16A1
NS3	SLC25A1
NS3	SLC25A11
NS3	SLC25A13
NS3	SLC25A3
NS3	SLC25A5
NS3	SLC25A6
NS3	TECR
NS3	TUBA1C
NS3	TUBB
NS3	VDAC3
NS3	XPO1
NS3	ZW10
NS3	NFKBIB
NS3	SYNGR1
NS3	TARBP2
NS3	TAZ
NS4A	GAB1
NS4A	ZAP70
NS4A	HAUS4
NS4A	VIM
NS4A	EIF4A1
NS4A	DDX58
NS4A	IFIH1
NS4A	IKBKE
NS4A	MAVS
NS4A	TBK1
NS4B	AFTPH
NS4B	AP1M1
NS4B	CLK1
NS4B	COIL
NS4B	CSNK2A1
NS4B	CST3
NS4B	DHX15
NS4B	GAB1
NS4B	KIF17
NS4B	NUMBL
NS4B	TAZ
NS4B	TESK1
NS4B	ZAP70
NS4B	CXCL10
NS4B	CXCL8
NS4B	IFNG
NS4B	IL6
NS4B	TNF
NS4B	DDX58
NS4B	IFIH1
NS4B	IKBKE
NS4B	MAVS
NS4B	TBK1
NS5	CXCL8
NS5	CTNNB1
NS5	LUC7L3
NS5	NUP50
NS5	SRSF11
NS5	UBE2I
NS5	DAXX
NS5	HSPA1L
NS5	NEFH
NS5	ADCK3
NS5	ARHGEF2
NS5	ATP1A1
NS5	BRAT1
NS5	CAD
NS5	CCAR2
NS5	COPG2
NS5	CSE1L
NS5	CTNND1
NS5	DHCR7
NS5	DYNC1H1
NS5	EARS2
NS5	EIF4G2
NS5	ERLIN2
NS5	FAF2
NS5	FASN
NS5	FLNA
NS5	GCN1L1
NS5	HACD3
NS5	HAX1
NS5	HEATR1
NS5	HSD17B12
NS5	HSP90AA1
NS5	KIAA0368
NS5	KIAA1524
NS5	KNTC1
NS5	MAGED2
NS5	MAPRE2
NS5	MMS19
NS5	MRPL12
NS5	MTOR
NS5	NCAPG2
NS5	NCLN
NS5	NF1
NS5	NOC4L
NS5	PRKDC
NS5	RNF213
NS5	SEC61A1
NS5	SLC16A1
NS5	SLC1A5
NS5	SLC25A1
NS5	SLC25A22
NS5	SLC25A5
NS5	SLIRP
NS5	SPTLC1
NS5	SURF4
NS5	TELO2
NS5	TIMM50
NS5	USP9X
NS5	XPO7
NS5	XPOT
NS5	NFKB1
NS5	RANTES
NS5	RELA
M	MTRNR2L1
M	ATP6V0E1
M	KDELR1
NS1	NEK2
NS1	TAOK1
NS1	COG1
NS1	PPM1M
NS1	FPGS
NS1	AHNAK2
NS1	MCHR1
NS1	WDR78
NS1	TMCO3
NS1	ARP10
NS1	ECHA
NS1	SPA9
NS1	ZFP1
NS1	CETN3
NS1	GOGA5
NS1	PTPRE
NS1	TBC31
NS1	TC1D3
NS1	C1QT5
NS1	SPTB2
NS1	UBE3B
NS1	NEUL
NS1	LMO7
NS1	GARL3
NS1	PHLP1
NS1	H2AV
NS1	CO5A2
NS1	HNRNPH1
NS1	PSCM1
NS1	RPS4
NS1	PKM2
NS1	ENSG0000
NS1	TUBB2C
NS3	NS4B
NS4A	NS4B
NS1	ADH1B
NS1	C7orf10
NS1	COL18A1
NS1	EMR2
NS1	MTERFD2
NS3	NS5
Capsid	HNRNPK
